# Supplementary material for: Microcontinent subduction and S-type volcanism prior to India–Asia collision
Source: Sci Rep. 2021 Jul 21;11:14882. doi: 10.1038/s41598-021-94492-y (PMC8295362; doi:10.1038/s41598-021-94492-y)
Supplement: Supplementary file 1 — Supplementary Table S1. [file 41598_2021_94492_MOESM1_ESM.xlsx]

## Sheet: Sheet1
	Supplementary Table S1. LA-ICP-MS zircon U–Pb isotopic analyses of the Linzizong granitoids
	Sample spot	Th	U	Th/U	Isotopic ratios							Isotopic ages (Ma)
		(ppm)	(ppm)		207Pb/206Pb	±1σ	207Pb/235U	±1σ	206Pb/238U	±1σ		207Pb/235U	±1σ	206Pb/238U	±1σ
	T473
	T473-1	430	490	0.88	0.0492	0.005	0.0634	0.0049	0.0097	0.0002		62.4	4.7	62	1.4
	T473-2	221	348	0.64	0.0495	0.0055	0.0597	0.0054	0.0093	0.0003		58.9	5.2	59.9	1.8
	T473-3	256	262	0.98	0.05	0.0068	0.0586	0.0058	0.0092	0.0003		57.8	5.5	58.9	1.9
	T473-5	97	119	0.82	0.0616	0.0133	0.0624	0.0102	0.0087	0.0004		61.4	9.7	55.6	2.2
	T473-6	384	395	0.97	0.0455	0.0045	0.0593	0.0043	0.0097	0.0003		58.5	4.2	62.2	1.8
	T473-7	171	207	0.83	0.053	0.0077	0.0618	0.0072	0.0091	0.0003		60.9	6.9	58.5	2.2
	T473-8	144	171	0.84	0.0464	0.0075	0.0608	0.0067	0.0095	0.0004		59.9	6.4	61.2	2.5
	T473-9	170	227	0.75	0.0489	0.0086	0.0602	0.0108	0.0093	0.0004		59.3	10.3	59.7	2.3
	T473-10	239	296	0.81	0.0507	0.0061	0.0596	0.0057	0.0092	0.0003		58.8	5.5	58.8	1.7
	T473-11	186	215	0.87	0.0529	0.0073	0.0594	0.0053	0.0092	0.0003		58.6	5.1	59.3	2
	T473-12	197	241	0.82	0.05	0.0062	0.0573	0.0058	0.0089	0.0003		56.5	5.5	56.9	1.7
	T473-13	148	195	0.76	0.0545	0.009	0.0636	0.0079	0.0092	0.0003		62.6	7.6	58.7	1.9
	T473-14	146	159	0.92	0.0471	0.0082	0.0632	0.0085	0.0099	0.0004		62.2	8.1	63.7	2.3
	T473-15	149	203	0.73	0.0492	0.0079	0.0544	0.0053	0.009	0.0003		53.8	5.1	57.9	2.2
	T473-16	246	221	1.11	0.0538	0.0071	0.0696	0.009	0.0099	0.0003		68.3	8.6	63.4	2
	T473-17	335	275	1.22	0.052	0.0069	0.0628	0.006	0.01	0.0003		61.9	5.8	63.9	2.1
	T473-18	212	232	0.91	0.0473	0.0069	0.0633	0.0083	0.0099	0.0003		62.4	7.9	63.3	2
	T473-19	201	215	0.93	0.0537	0.0076	0.0748	0.0073	0.0105	0.0004		73.3	6.9	67.6	2.6
	T473-20	139	156	0.89	0.0477	0.0117	0.0544	0.0134	0.0092	0.0004		53.8	12.9	58.8	2.6
	T473-21	228	243	0.94	0.053	0.009	0.0667	0.0093	0.0099	0.0004		65.6	8.8	63.6	2.5
	T473-22	281	296	0.95	0.0488	0.0066	0.0601	0.006	0.0098	0.0004		59.3	5.8	62.8	2.6
	T473-23	148	216	0.69	0.0466	0.0073	0.0642	0.0101	0.0098	0.0004		63.1	9.7	62.9	2.4
	T473-25	312	268	1.16	0.0476	0.0088	0.0618	0.0093	0.0096	0.0003		60.9	8.9	61.3	2.2
	T473-26	117	134	0.87	0.055	0.0115	0.0632	0.0114	0.0097	0.0004		62.2	10.9	62	2.3
	T473-27	151	198	0.76	0.0488	0.0075	0.0622	0.0065	0.0096	0.0003		61.2	6.2	61.5	2
	T473-28	154	161	0.96	0.057	0.0118	0.0658	0.0095	0.0099	0.0004		64.7	9	63.3	2.3
	F15-1
	F15-1-01	333	213	1.56	0.0487	0.0009	0.0619	0.0015	0.0092	0.0001		61	1.4	59.1	0.9
	F15-1-02	576	393	1.47	0.051	0.0008	0.0627	0.0011	0.0089	0.0001		61.8	1	57.3	0.9
	F15-1-03	340	302	1.13	0.048	0.0007	0.0596	0.0012	0.009	0.0001		58.8	1.2	57.8	0.9
	F15-1-04	542	540	1	0.0475	0.0006	0.0591	0.0013	0.009	0.0002		58.3	1.3	57.8	1
	F15-1-05	463	485	0.95	0.0476	0.0006	0.06	0.0014	0.0091	0.0002		59.2	1.3	58.6	1.1
	F15-1-06	391	208	1.88	0.0483	0.0009	0.0586	0.0014	0.0088	0.0002		57.8	1.4	56.5	1.1
	F15-1-07	479	343	1.4	0.0478	0.0009	0.059	0.0016	0.0089	0.0002		58.2	1.6	57.4	1
	F15-1-08	445	382	1.16	0.0472	0.0007	0.0587	0.0014	0.009	0.0002		57.9	1.4	57.9	1.2
	F15-1-09	287	257	1.12	0.0473	0.0007	0.0599	0.0014	0.0092	0.0002		59.1	1.4	59	1.2
	F15-1-10	548	395	1.39	0.0485	0.0006	0.0616	0.0015	0.0092	0.0002		60.7	1.4	59	1.2
	F15-1-11	436	1016	0.43	0.0485	0.0005	0.0644	0.0018	0.0096	0.0002		63.4	1.8	61.8	1.6
	F15-1-12	536	429	1.25	0.0481	0.0005	0.0617	0.0013	0.0093	0.0002		60.8	1.2	59.6	1.2
	F15-1-14	350	292	1.2	0.0612	0.0027	0.0772	0.0045	0.0091	0.0002		75.5	4.3	58.4	1.2
	F15-1-15	1031	898	1.15	0.0472	0.0004	0.0611	0.0014	0.0094	0.0002		60.2	1.3	60.3	1.4
	F15-1-18	577	399	1.45	0.0472	0.0007	0.0615	0.0015	0.0094	0.0002		60.6	1.4	60.5	1.3
	F15-1-19	1008	719	1.4	0.0493	0.0007	0.0636	0.0015	0.0093	0.0002		62.6	1.4	59.9	1.1
	F15-1-20	505	467	1.08	0.0475	0.0005	0.0615	0.0012	0.0094	0.0002		60.6	1.2	60.3	1.1
	F15-1-21	975	608	1.6	0.0476	0.0005	0.0638	0.0015	0.0097	0.0002		62.8	1.4	62.4	1.2
	F15-1-22	996	606	1.64	0.0475	0.0006	0.0604	0.0013	0.0092	0.0002		59.6	1.3	59.2	1
	F15-1-23	347	272	1.28	0.0475	0.0007	0.0614	0.0014	0.0094	0.0002		60.6	1.4	60.2	1.1
	F15-1-25	457	374	1.22	0.0478	0.0006	0.0623	0.0012	0.0095	0.0002		61.4	1.1	60.7	1.1
