# Supplementary material for: Microcontinent subduction and S-type volcanism prior to India–Asia collision
Source: Sci Rep. 2021 Jul 21;11:14882. doi: 10.1038/s41598-021-94492-y (PMC8295362; doi:10.1038/s41598-021-94492-y)
Supplement: Supplementary file 2 — Supplementary Table S2. [file 41598_2021_94492_MOESM2_ESM.xlsx]

## Sheet: Major and Trace
	Supplementary Table S2. Major oxides (wt%) and trace element (ppm) data for the Linzizong granitoids
	Sample ID	SND-1	SND-2	SND-3	SND-4	SND-5	SND-6	SND-7	SND-8	SND-9	SND-10	SND-11	SND-12
	Description	Granitoid	Granitoid	Granitoid	Granitoid	Granitoid	Granitoid	Granitoid	Granitoid	Granitoid	Granitoid	Granitoid	Granitoid
	Latitude	30°00′49″	30°00′50″	30°00′51″	30°00′52″	30°00′53″	30°00′54″	30°00′53″	30°00′52″	30°00′51″	30°00′50″	30°00′49″	30°00′48″
	Longitude	88°38′31″	88°38′31″	88°38′31″	88°38′31″	88°38′32″	88°38′33″	88°38′33″	88°38′33″	88°38′33″	88°38′35″	88°38′33″	88°38′35″
	SiO2	80.32	81.13	77.01	73.61	74.3	74.61	75.33	75.21	73.47	75.62	77.68	75.3
	TiO2	0.13	0.13	0.16	0.17	0.18	0.17	0.15	0.15	0.16	0.15	0.15	0.17
	Al2O3	9.46	10.04	12.42	14.03	13.8	13.6	12.79	12.79	13.04	12.52	11.75	13.43
	Fe2O3	0.28	0.11	0.12	0.35	0.25	0.32	0.24	0.19	0.39	0.42	0.57	0.11
	FeO	1.15	0.94	0.91	0.76	0.6	0.83	0.73	0.96	0.81	0.83	0.78	0.78
	FeOT	1.4	1.04	1.02	1.07	0.82	1.12	0.94	1.14	1.16	1.21	1.3	0.88
	MnO	0.02	0.01	0.01	0.01	0.01	0.01	0.01	0.01	0.01	0.01	0.01	0.01
	MgO	0.15	0.22	0.23	0.16	0.18	0.13	0.13	0.12	0.1	0.12	0.13	0.13
	CaO	0.34	0.19	0.27	0.17	0.22	0.16	0.14	0.16	0.17	0.14	0.16	0.16
	Na2O	0.15	0.09	0.2	0.15	0.2	0.17	0.18	0.17	0.24	0.18	0.22	0.17
	K2O	4.56	4	6.1	6.77	6.71	6.64	6.11	6	6.76	5.87	5.83	6.31
	P2O5	0.02	0.02	0.02	0.03	0.03	0.03	0.04	0.05	0.04	0.05	0.04	0.02
	LOI	2.77	2.47	2.04	3.14	3.08	2.8	3.5	3.62	4.18	3.42	2.08	2.82
	Total	99.33	99.35	99.49	99.35	99.56	99.48	99.35	99.44	99.37	99.35	99.42	99.4
	A/CNK	1.64	2.1	1.69	1.79	1.74	1.76	1.8	1.83	1.64	1.83	1.7	1.83
	Mg#	16.2658	27.6257	28.5517	21.1954	28.3389	17.4437	19.1225	15.677	13.8957	15.0114	15.4234	21.2953
	Corundum (CIPW)	3.78	5.35	5.05	6.39	6.04	6.06	5.9	6.02	5.31	5.91	4.97	6.24
	Cs	9.49	13.22	11.07	12.47	14.49	11.42	12.34	11.96	12.5	13.2	13.06	11.71
	Rb	209	194	264	316	300	297	278	256	277	274	241	288
	Ba	723	1036	1621	886	642	758	827	993	776	837	607	612
	Th	20.86	22.3	29.44	37.17	33.82	32.86	29.32	30.48	30.76	32.11	29.06	29.5
	U	3.76	3.23	6.26	6.08	5.37	5.06	5.24	6.23	5.79	6.18	4.9	6.25
	K	37877	33211	50616	56177	55701	55151	50731	49800	56087	48690	48404	52357
	Ta	0.77	0.83	0.97	1.2	1.19	1.12	1.02	1.05	0.99	1.14	0.98	1.13
	Nb	7.08	7.6	10.03	11.81	11.76	10.55	10.19	10.51	9.52	11.11	8.94	11.03
	La	31.62	30.99	36.02	50.27	49.48	49.39	40.84	42.88	49.06	43.57	46.51	48.71
	Ce	54.6	52.36	68.42	88.32	84.35	84.27	75.22	79.36	85.38	79.45	80.86	84.52
	Pb	46.41	24.9	29.99	21.24	33.55	26.62	31.97	42.91	54.52	31.09	29.44	32.33
	Pr	5.33	5.28	7.04	8.82	8.41	8.36	7.51	7.97	8.42	8.17	8.07	8.35
	Mo	5.1	3.94	4.12	3.21	2.32	3.99	3.26	4.69	3.91	4.96	4.88	3.37
	Sr	28.8	23.2	48.7	40.1	41.8	43.5	51.3	59.8	50.6	56.9	44	32.7
	Nd	19.53	19.98	27	32.02	31.48	30.79	28.15	30.05	31.39	31.11	30.21	30.99
	P	65	76	102	151	110	126	172	240	192	218	156	88
	Sm	2.8	2.8	3.96	4.65	4.54	4.36	3.96	4.12	4.51	4.38	4.47	4.47
	Zr	103	107	124	142	143	142	125	129	134	121	121	137
	Hf	4.17	4.36	5.2	5.43	5.36	5.34	4.83	5.02	5.21	4.79	4.73	5.1
	Eu	0.59	0.73	0.71	0.84	0.92	0.88	0.77	0.79	0.9	0.83	0.9	0.87
	Ti	757	779	971	1048	1078	1008	897	905	933	899	911	1018
	Gd	2.69	2.67	3.86	4.38	4.37	4.19	3.8	4.18	4.43	4.15	4.51	4.37
	Tb	0.32	0.31	0.5	0.54	0.54	0.5	0.48	0.52	0.54	0.51	0.61	0.56
	Dy	1.75	1.61	2.72	2.79	2.83	2.58	2.44	2.69	2.68	2.65	3.45	2.97
	Li	49.04	59.41	36.56	34.93	34.51	37.11	42.91	42.81	28.26	48.3	36.93	36.18
	Y	9.07	8.77	15.56	14.54	15.03	13.16	13.12	14.7	14.57	13.98	21.49	16.02
	Ho	0.36	0.35	0.6	0.57	0.6	0.54	0.52	0.56	0.57	0.56	0.77	0.64
	Er	1.17	1.11	1.9	1.8	1.85	1.69	1.63	1.78	1.79	1.73	2.44	2
	Tm	0.17	0.16	0.28	0.27	0.28	0.25	0.24	0.26	0.26	0.26	0.36	0.3
	Yb	1.4	1.29	2.29	2.23	2.2	1.95	1.91	2.06	2.1	1.99	2.9	2.45
	Lu	0.18	0.17	0.3	0.28	0.28	0.25	0.24	0.26	0.26	0.25	0.38	0.31
	As	21.21	12.63	18.91	15.37	13.47	37.56	23.29	24.21	25.79	27.64	30.24	41.58
	Be	1.33	1.29	1.29	1.18	1.21	1.17	2.72	2.67	1.68	3	1.53	1.32
	Bi	0.06	0.04	0.06	0.03	0.03	0.02	0.04	0.03	0.09	0.03	0.05	0.06
	Co	1.54	1.1	1.34	0.61	0.96	0.81	1.24	0.94	0.68	1.29	0.94	0.6
	Cr	13.78	14.78	13.89	11.44	9.29	5.2	8.64	15.42	9.63	9.69	13.66	6.44
	Cu	17.02	5.92	6.18	3.52	4.35	3.85	4.77	4.79	4.25	5.17	4.06	4.05
	Ga	10.03	13.73	12.6	15.19	13.74	13.05	12.12	12.96	12.15	13.43	13.33	13.76
	Ni	3	2.35	3.57	1.18	1.56	1.7	1.58	1.7	1.42	1.66	1.67	1.09
	Sb	2.38	2.12	2.24	1.9	1.39	2.26	1.38	1.55	1.66	1.29	1.78	4.57
	Sc	1.61	1.61	2.1	2.31	2.18	2.09	2.23	2.28	2.05	2.31	1.64	2.13
	V	12.6	6.34	24.11	11.16	7.82	8.06	9.9	12.21	9.97	10.69	11.24	13.97
	W	1.81	1.78	2.15	1.97	2.09	2.1	2.24	2.39	2.4	2.58	2.45	2.19
	Zn	33.51	19.49	10.78	18.13	18.79	12.26	21.55	21.87	28.72	20.66	10.47	10.38
	10000*Ga/Al	2	2.58	1.92	2.05	1.88	1.81	1.79	1.91	1.76	2.03	2.14	1.94
	Eu/Eu*	0.66	0.82	0.56	0.57	0.63	0.63	0.61	0.58	0.62	0.6	0.61	0.6
	TZr	768	796	786	803	802	803	792	797	788	791	785	804
	A/CNK = molar Al2O3/(CaO+Na2O +K2O); FeOT = FeO+0.8998×Fe2O3
	Eu/Eu* = EuN/(SmN+GdN); TZr = 10,108/[0.32+1.16M+ln(500,000/Zrmelt)], where M=cation ratio (Na+K+2Ca)/(Al×Si) (Boehnke et al., 2013)
