# Supplementary material for: Microcontinent subduction and S-type volcanism prior to India–Asia collision
Source: Sci Rep. 2021 Jul 21;11:14882. doi: 10.1038/s41598-021-94492-y (PMC8295362; doi:10.1038/s41598-021-94492-y)
Supplement: Supplementary file 3 — Supplementary Table S3. [file 41598_2021_94492_MOESM3_ESM.xlsx]

## Sheet: Sr-Nd-Pb
	Supplementary Table S3. Sr-Nd-Pb isotope compositions of Linzizong volcanics and granitoids from the Sinongduo area.
	Sample ID	Description	Latitude	Longitude	Age (Ma)	Rb (ppm)	Sr (ppm)	87Sr/86Sr	(87Sr/86Sr)i	Sm (ppm)	Nd (ppm)	143Nd/144Nd	(143Nd/144Nd)i	εNd(t)	206Pb/204Pb	207Pb/204Pb	208Pb/204Pb
	ZK0701	Rhyolite	30°01′02″	88°38′33″	64.2	449.7	59.3	0.7456	0.7256	6.5	24.3	0.5121	0.512	-10.3
	ZK0903	Rhyolite	30°01′01″	88°38′34″	64.2	440.5	67.2	0.7441	0.7268	6.3	23.3	0.5121	0.512	-10.1
	ZK0201	Rhyolite	30°01′07″	88°38′36″	65	446.8	66.4	0.7437	0.7257	6.5	24.1	0.5121	0.512	-10
	ZK0022	Rhyolite	30°01′06″	88°38′34″	65	444.2	66	0.7436	0.7256	6	22.3	0.512	0.512	-11.6
	ZK0202	Tuff	30°01′08″	88°38′36″	65.2	295.9	25.1	0.7514	0.7197	5.1	25	0.5122	0.5122	-7.1
	ZK0022	Tuff	30°01′06″	88°38′34″	65.2	215.2	20.1	0.7531	0.7243	4.2	21.8	0.5122	0.5121	-8.8
	ZK0804	Tuff	30°01′08″	88°38′34″	65.2	333.9	134	0.7391	0.7324	5.2	25.2	0.5122	0.5122	-7.1
	ZK0602-2	Tuff	30°01′07″	88°38′36″	65.2	337	38.8	0.72	0.6967	5.4	29.9	0.5122	0.5121	-8.7
	ZK0602-1	Tuff	30°01′07″	88°38′36″	65.2	326.2	42.9	0.7352	0.7148	5.8	29.3	0.5122	0.5122	-7.5
	Da01	Dacite	30°00′45″	88°38′19″	62.4	277.9	127.9	0.7159	0.7103	6.2	41.1	0.5122	0.5121	-8.6
	Da02	Dacite	30°00′45″	88°38′18″	62.4	277.9	118.2	0.7162	0.7102	6.2	39	0.5122	0.5121	-8
	Da03	Dacite	30°00′43″	88°38′19″	62.4	279	114	0.7162	0.71	6	39.4	0.5122	0.5121	-8.2
	Da04	Dacite	30°00′44″	88°38′18″	62.4	266.7	133.8	0.7154	0.7103	5.9	37.7	0.5122	0.5121	-8.5
	Da05	Dacite	30°00′45″	88°38′18″	62.4	264.1	166.6	0.7146	0.7105	6.1	38.5	0.5121	0.5121	-8.8
	SND-1	Granitoid	30°00′49″	88°38′31″	60.5	209	28.8	0.7247	0.7066	2.8	19.5	0.5123	0.5122	-6.1	18.765	15.7098	39.3643
	SND-2	Granitoid	30°00′50″	88°38′31″	60.5	193.7	23.2	0.729	0.7082	2.8	20	0.5123	0.5122	-6.2	18.7522	15.7091	39.4019
	SND-3	Granitoid	30°00′51″	88°38′31″	60.5	263.8	48.7	0.7292	0.7158	4	27	0.5123	0.5123	-5.5	18.7552	15.7091	39.4055
	SND-4	Granitoid	30°00′52″	88°38′31″	60.5	316.4	40.1	0.7293	0.7097	4.7	32	0.5122	0.5122	-7.6	18.766	15.7092	39.3622
	εNd(t) = [(143Nd/144Nd)s / (143Nd/144Nd)CHUR − 1] × 10,000
	87Rb/86Sr and 147Sm/144Nd are calculated using whole-rock Rb, Sr, Sm and Nd contents
